# Supplementary material for: Respiratory microbiota maturation enables machine learning based age prediction in chickens
Source: BMC Microbiol. 2026 Mar 18;26:400. doi: 10.1186/s12866-026-04947-3 (PMC13112838; doi:10.1186/s12866-026-04947-3)
Supplement: Supplementary file 2 — Additional file 2: Table S1. List of publicly available online resources and software packages that served as the methodological basis for each step of the analysis performed in this study. [file 12866_2026_4947_MOESM2_ESM.xls]

## Sheet: Hoja1
Analysis step	Online resource
Hierarchical clustering	https://uc-r.github.io/hc_clustering
LOSO - Group V-Fold Cross-Validation	https://rsample.tidymodels.org/reference/group_vfold_cv.html
SMOTE	https://themis.tidymodels.org/
Recursive Feature Elimination	https://towardsdatascience.com/effective-feature-selection-recursive-feature-elimination-using-r-148ff998e4f7/
Supervised model training	https://machinelearningmastery.com/machine-learning-in-r-step-by-step/
Supervised model predictions with tidymodels	https://workflowsets.tidymodels.org/
fastshap for computing feature contributions for both local and global explanations	https://bgreenwell.github.io/fastshap/articles/fastshap.html
