# Supplementary material for: Respiratory microbiota maturation enables machine learning based age prediction in chickens
Source: BMC Microbiol. 2026 Mar 18;26:400. doi: 10.1186/s12866-026-04947-3 (PMC13112838; doi:10.1186/s12866-026-04947-3)
Supplement: Supplementary file 3 — Additional file 3: Table S2. Microbial taxa identified via RFE across LOSO iterations. Features were retained in the consensus signature only if they persisted in at least 70% of the independent iterations to ensure cross-study stability. [file 12866_2026_4947_MOESM3_ESM.xls]

## Sheet: Bacterial_Consistency_RFE
Taxa	Present_in_N_LOSO_Iterations	Included_In_Consensus
d_bacteria_p_actinobacteriota_c_actinobacteria_o_corynebacteriales_f_corynebacteriaceae_g_corynebacterium	5	Yes
d_bacteria_p_actinobacteriota_c_actinobacteria_o_micrococcales_f_dermabacteraceae_g_brachybacterium	5	Yes
d_bacteria_p_actinobacteriota_c_actinobacteria_o_micrococcales_f_micrococcaceae	5	Yes
d_bacteria_p_actinobacteriota_c_actinobacteria_o_micrococcales_f_micrococcaceae_g_kocuria	5	Yes
d_bacteria_p_deinococcota_c_deinococci_o_deinococcales_f_deinococcaceae_g_deinococcus	5	Yes
d_bacteria_p_firmicutes_c_bacilli_o_lactobacillales_f_lactobacillaceae_g_ht002	5	Yes
d_bacteria_p_proteobacteria_c_gammaproteobacteria_o_pseudomonadales_f_pseudomonadaceae_g_pseudomonas	5	Yes
d_bacteria_p_actinobacteriota_c_actinobacteria	4	Yes
d_bacteria_p_actinobacteriota_c_actinobacteria_o_micrococcales	4	Yes
d_bacteria_p_bacteroidota_c_bacteroidia_o_bacteroidales	4	Yes
d_bacteria_p_firmicutes_c_bacilli_o_erysipelotrichales_f_erysipelotrichaceae_g_faecalicoccus	4	Yes
d_bacteria_p_firmicutes_c_bacilli_o_lactobacillales_f_aerococcaceae_g_aerococcus	4	Yes
d_bacteria_p_firmicutes_c_bacilli_o_lactobacillales_f_streptococcaceae_g_streptococcus	4	Yes
d_bacteria_p_firmicutes_c_bacilli_o_staphylococcales_f_staphylococcaceae_g_salinicoccus	4	Yes
d_bacteria_p_firmicutes_c_clostridia_o_oscillospirales_f_ruminococcaceae_g_incertae_sedis	4	Yes
d_bacteria_p_firmicutes_c_clostridia_o_peptostreptococcales_tissierellales_f_anaerovoracaceae	4	Yes
d_bacteria_p_firmicutes_c_clostridia_o_peptostreptococcales_tissierellales_f_family_xi_g_gallicola	4	Yes
d_bacteria_p_proteobacteria_c_gammaproteobacteria_o_cardiobacteriales_f_cardiobacteriaceae	4	Yes
d_bacteria_p_verrucomicrobiota_c_verrucomicrobiae_o_verrucomicrobiales_f_akkermansiaceae_g_akkermansia	4	Yes
d_bacteria_p_actinobacteriota_c_actinobacteria_o_corynebacteriales_f_dietziaceae_g_dietzia	3	No
d_bacteria_p_actinobacteriota_c_actinobacteria_o_micrococcales_f_brevibacteriaceae_g_brevibacterium	3	No
d_bacteria_p_firmicutes_c_bacilli_o_lactobacillales_f_aerococcaceae_g_facklamia	3	No
d_bacteria_p_firmicutes_c_bacilli_o_staphylococcales_f_staphylococcaceae	3	No
d_bacteria_p_firmicutes_c_negativicutes_o_acidaminococcales_f_acidaminococcaceae_g_phascolarctobacterium	3	No
d_bacteria_p_patescibacteria_c_saccharimonadia_o_saccharimonadales_f_saccharimonadaceae_g_saccharimonadaceae	3	No
d_bacteria_p_proteobacteria_c_gammaproteobacteria_o_enterobacterales_f_enterobacteriaceae_g_escherichia_shigella	3	No
d_bacteria_p_proteobacteria_c_gammaproteobacteria_o_enterobacterales_f_pseudoalteromonadaceae_g_pseudoalteromonas	3	No
d_bacteria_p_proteobacteria_c_gammaproteobacteria_o_enterobacterales_f_vibrionaceae	3	No
d_bacteria_p_actinobacteriota_c_actinobacteria_o_micrococcales_f_intrasporangiaceae	2	No
d_bacteria_p_bacteroidota_c_bacteroidia_o_flavobacteriales_f_weeksellaceae_g_chryseobacterium	2	No
d_bacteria_p_firmicutes_c_bacilli_o_staphylococcales_f_staphylococcaceae_g_jeotgalicoccus	2	No
d_bacteria_p_firmicutes_c_clostridia_o_clostridiales_f_clostridiaceae_g_clostridium_sensu_stricto_1	2	No
d_bacteria_p_fusobacteriota_c_fusobacteriia_o_fusobacteriales_f_fusobacteriaceae_g_fusobacterium	2	No
d_bacteria_p_proteobacteria_c_gammaproteobacteria_o_cardiobacteriales_f_cardiobacteriaceae_g_cardiobacteriaceae	2	No
d_bacteria_p_actinobacteriota_c_actinobacteria_o_micrococcales_f_microbacteriaceae	1	No
d_bacteria_p_actinobacteriota_c_actinobacteria_o_micrococcales_f_micrococcaceae_g_micrococcus	1	No
d_bacteria_p_actinobacteriota_c_actinobacteria_o_micrococcales_f_micrococcaceae_g_rothia	1	No
d_bacteria_p_actinobacteriota_c_coriobacteriia_o_coriobacteriales_f_eggerthellaceae_g_chkci002	1	No
d_bacteria_p_actinobacteriota_c_coriobacteriia_o_coriobacteriales_f_eggerthellaceae_g_enterorhabdus	1	No
d_bacteria_p_bacteroidota_c_bacteroidia_o_bacteroidales_f_prevotellaceae	1	No
d_bacteria_p_firmicutes_c_bacilli_o_erysipelotrichales_f_erysipelatoclostridiaceae	1	No
d_bacteria_p_firmicutes_c_bacilli_o_erysipelotrichales_f_erysipelotrichaceae_g_turicibacter	1	No
d_bacteria_p_firmicutes_c_bacilli_o_erysipelotrichales_f_erysipelotrichaceae_g_uncultured	1	No
d_bacteria_p_firmicutes_c_bacilli_o_lactobacillales_f_lactobacillaceae	1	No
d_bacteria_p_firmicutes_c_bacilli_o_lactobacillales_f_lactobacillaceae_g_limosilactobacillus	1	No
d_bacteria_p_firmicutes_c_bacilli_o_lactobacillales_f_lactobacillaceae_g_weissella	1	No
d_bacteria_p_firmicutes_c_bacilli_o_staphylococcales_f_staphylococcaceae_g_staphylococcus	1	No
d_bacteria_p_firmicutes_c_clostridia	1	No
d_bacteria_p_firmicutes_c_clostridia_o_clostridia_ucg_014_f_clostridia_ucg_014_g_clostridia_ucg_014	1	No
d_bacteria_p_firmicutes_c_clostridia_o_lachnospirales_f_defluviitaleaceae_g_defluviitaleaceae_ucg_011	1	No
d_bacteria_p_firmicutes_c_clostridia_o_lachnospirales_f_lachnospiraceae_g_anaerostipes	1	No
d_bacteria_p_firmicutes_c_clostridia_o_oscillospirales_f_eubacterium_coprostanoligenes_group_g_eubacterium_coprostanoligenes_group	1	No
d_bacteria_p_firmicutes_c_clostridia_o_oscillospirales_f_ruminococcaceae	1	No
d_bacteria_p_firmicutes_c_clostridia_o_oscillospirales_f_ruminococcaceae_g_faecalibacterium	1	No
d_bacteria_p_firmicutes_c_clostridia_o_peptostreptococcales_tissierellales_f_peptostreptococcaceae	1	No
d_bacteria_p_firmicutes_c_clostridia_o_peptostreptococcales_tissierellales_f_peptostreptococcaceae_g_romboutsia	1	No
d_bacteria_p_firmicutes_c_negativicutes_o_veillonellales_selenomonadales_f_selenomonadaceae_g_megamonas	1	No
d_bacteria_p_patescibacteria_c_saccharimonadia_o_saccharimonadales_f_saccharimonadales_g_saccharimonadales	1	No
d_bacteria_p_proteobacteria_c_gammaproteobacteria_o_burkholderiales_f_comamonadaceae	1	No
d_bacteria_p_proteobacteria_c_gammaproteobacteria_o_enterobacterales_f_alteromonadaceae_g_alishewanella	1	No
d_bacteria_p_proteobacteria_c_gammaproteobacteria_o_enterobacterales_f_enterobacteriaceae	1	No
d_bacteria_p_proteobacteria_c_gammaproteobacteria_o_pseudomonadales_f_moraxellaceae_g_acinetobacter	1	No
