# Supplementary material for: Respiratory microbiota maturation enables machine learning based age prediction in chickens
Source: BMC Microbiol. 2026 Mar 18;26:400. doi: 10.1186/s12866-026-04947-3 (PMC13112838; doi:10.1186/s12866-026-04947-3)
Supplement: Supplementary file 4 — Additional file 4: Table S3. Performance metrics for machine learning architectures evaluated on the Consensus Core. Results were obtained via 10-fold stratified cross-validation and are presented as the mean ± standard error. [file 12866_2026_4947_MOESM4_ESM.xls]

## Sheet: Hoja1
	Model	Accuracy	Accuracy std error	Balanced Accuracy	Balanced Accuracy std error	F1-score	F1-score std error	Kappa	Kappa std error	Precision	Precision std error	Recall	Recall std error	AUC
	RF	0.952	0.012	0.965	0.011	0.949	0.014	0.92	0.021	0.951	0.013	0.957	0.014	0.988
	XGBoost	0.949	0.017	0.961	0.015	0.945	0.017	0.914	0.028	0.949	0.015	0.949	0.02	0.985
	CART	0.823	0.023	0.853	0.017	0.791	0.021	0.706	0.037	0.837	0.025	0.803	0.024	0.914
	KNN	0.913	0.016	0.937	0.013	0.912	0.02	0.856	0.027	0.912	0.021	0.921	0.019	0.965
	SVM	0.907	0.019	0.927	0.013	0.905	0.019	0.844	0.031	0.913	0.022	0.906	0.017	0.963
