# Supplementary material for: Respiratory microbiota maturation enables machine learning based age prediction in chickens
Source: BMC Microbiol. 2026 Mar 18;26:400. doi: 10.1186/s12866-026-04947-3 (PMC13112838; doi:10.1186/s12866-026-04947-3)
Supplement: Supplementary file 6 — Additional file 6. R script to run Random Forest trained model predictions. [file 12866_2026_4947_MOESM6_ESM.r]

library(tidyverse)
library(tidymodels)
library(janitor)

# 1. Select the model (.rds generated with tidymodels)
cat("Select the MODEL file (.rds)...\n")
model_path <- file.choose()
model_wf <- readRDS(model_path)

# 2. Select new data (.tsv)
cat("Select the DATA file for prediction (.tsv)...\n")
data_path <- file.choose()
my_df_raw <- read.delim(data_path, check.names = FALSE)

# --- CORRECTED PREPARATION FUNCTION ---
prepare_data_tidymodels <- function(new_df, wf, threshold = 0.5) {
  
  # Extract information from the recipe
  recipe_info <- wf %>% extract_preprocessor() %>% summary()
  
  # Separate biological predictors from ID variables
  required_vars <- recipe_info %>% filter(role == "predictor") %>% pull(variable)
  id_vars       <- recipe_info %>% filter(role == "id") %>% pull(variable)
  
  n_required <- length(required_vars)
  cat("\nTaxa required by the model:", n_required, "\n")
  
  # Clean input names
  new_df_clean <- new_df %>% clean_names()
  
  # 1. ID COLUMN MANAGEMENT (Avoiding "Novel Levels" error)
  # Set to NA so tidymodels doesn't reject the "unknown" level
  for (id_col in id_vars) {
    if (!(id_col %in% names(new_df_clean))) {
      cat("ℹ️ Handling missing technical ID column:", id_col, "\n")
      new_df_clean[[id_col]] <- NA 
    }
  }
  
  # 2. OUTCOME VARIABLE MANAGEMENT
  if (!("outcome" %in% names(new_df_clean))) {
    new_df_clean$outcome <- NA 
  }
  
  # 3. MISSING TAXA MANAGEMENT
  found_vars   <- intersect(required_vars, names(new_df_clean))
  missing_vars <- setdiff(required_vars, names(new_df_clean))
  percent_found <- length(found_vars) / n_required
  
  cat(paste0("Data integrity: ", round(percent_found * 100, 1), "% of taxa found.\n"))
  
  if (percent_found < threshold) {
    cat("\n❗ CRITICAL: Low integrity detected. Proceed with caution.\n")
  }
  
  if (length(missing_vars) > 0) {
    cat("⚠️ Filling", length(missing_vars), "missing columns with 0...\n")
    for (v in missing_vars) {
      new_df_clean[[v]] <- 0
    }
  }
  
  return(list(df = new_df_clean, found = found_vars, missing = missing_vars, 
              total = n_required, percent = percent_found))
}

# 3. Process and Predict
tryCatch({
  # Prepare data
  prep_result <- prepare_data_tidymodels(my_df_raw, model_wf)
  final_df <- prep_result$df
  
  cat("\nCalculating class predictions...\n")
  pred_class <- predict(model_wf, new_data = final_df)
  
  cat("Calculating probabilities...\n")
  pred_probs <- predict(model_wf, new_data = final_df, type = "prob")
  
  # 4. Build output table
  potential_id_cols <- c("sample_id", "sample", "ID", "Sample", "Name", "name", "ID_REF")
  found_id_col <- intersect(potential_id_cols, names(my_df_raw))[1]
  
  id_vector <- if (!is.na(found_id_col)) my_df_raw[[found_id_col]] else my_df_raw[[1]]
  
  output <- tibble(Sample_Name = as.character(id_vector)) %>% 
    bind_cols(pred_class) %>% 
    bind_cols(pred_probs)
  
  # Robust confidence calculation (as.matrix avoids the argument error in ...)
  prob_matrix <- as.matrix(pred_probs)
  output$model_confidence <- apply(prob_matrix, 1, max)
  
  # 5. Save results
  origin_dir <- dirname(data_path)
  base_name <- tools::file_path_sans_ext(basename(data_path))
  output_path <- file.path(origin_dir, paste0(base_name, "_PREDICTIONS.tsv"))
  write_delim(output, output_path, delim = "\t")
  
  cat("\n✅ Success! Table saved at:", basename(output_path), "\n")
  
  # --- CORRECTED VISUALIZATION SECTION ---
  pdf_path <- file.path(origin_dir, paste0(base_name, "_VISUAL_REPORT.pdf"))
  pdf(pdf_path, width = 8, height = 10)
  
  # Plot 1: Probabilities (Top 20 samples)
  p1 <- output %>%
    dplyr::slice(1:20) %>% 
    # Exclude .pred_class and model_confidence from pivoting to avoid type errors
    pivot_longer(cols = starts_with(".pred_") & !contains("class"), 
                 names_to = "Class", values_to = "Prob") %>%
    mutate(Class = str_replace(Class, ".pred_", "")) %>%
    ggplot(aes(x = reorder(Sample_Name, model_confidence), y = Prob, fill = Class)) +
    geom_bar(stat = "identity") +
    coord_flip() +
    labs(title = "Model Confidence per Sample", 
         subtitle = "Probability assigned to each class (Top 20)",
         y = "Probability", x = "Sample") +
    theme_minimal() + 
    scale_fill_brewer(palette = "Set2")
  
  print(p1)
  
  # Plot 2: Integrity (Donut)
  integrity_plot_df <- data.frame(
    Status = c("Present", "Missing"),
    Value = c(length(prep_result$found), length(prep_result$missing))
  )
  
  p2 <- ggplot(integrity_plot_df, aes(x = 2, y = Value, fill = Status)) +
    geom_bar(stat = "identity", width = 1) +
    coord_polar(theta = "y") +
    xlim(0.5, 2.5) +
    labs(title = "Biological Input Integrity",
         subtitle = paste0("Taxa found: ", round(prep_result$percent*100), "%")) +
    theme_void() +
    scale_fill_manual(values = c("Present" = "#27AE60", "Missing" = "#E74C3C"))
  print(p2)
  
  dev.off()
  cat("📊 PDF Report generated:", basename(pdf_path), "\n")
  
}, error = function(e) {
  # If an error occurs, close the graphic device to avoid locking the PDF
  if (dev.cur() > 1) dev.off()
  cat("\n❌ ERROR:", e$message, "\n")
})
